# Supplementary material for: Unveiling zoonotic threats: molecular identification of Brugia sp. infection in a lion
Source: Front Vet Sci. 2024 Apr 12;11:1376208. doi: 10.3389/fvets.2024.1376208 (PMC11047776; doi:10.3389/fvets.2024.1376208)
Supplement: Supplementary file 1 [file Table_1.xlsx]

## Sheet: Sheet1
Table 1 The Brugia sp. nucleotide sequences amplified in Thailand strain were deposited
in the GenBank database.
Target genes	GenBank accession numbers	Isolate	Size (bp)
COI	OQ727412	B. malayi	672
12S rRNA	OQ727407	B. malayi	484
18S rRNA	OQ727413	B. malayi	753
wsp	OQ749720	B. malayi	723
