# Supplementary material for: Unveiling zoonotic threats: molecular identification of Brugia sp. infection in a lion
Source: Front Vet Sci. 2024 Apr 12;11:1376208. doi: 10.3389/fvets.2024.1376208 (PMC11047776; doi:10.3389/fvets.2024.1376208)
Supplement: Supplementary file 2 [file Table_2.xlsx]

## Sheet: Sheet1
Table 2 Similarity of the Brugia sp. 12S rRNA gene sequence as detected in lion sampled in Thailand compared worldwide sequences.
Acc. No.	Species	Host	% Similarity
OQ727407_Thailand	B. malayi	Lion	100
KP760317_USA		Mongolian gerbil	99.7359	100
XR006227884_USA		Unknown	100	99.7359	100
MT149211_Thailand		Human	100	99.7359	100	100
NC004298_USA		Unknown	100	99.7359	100	100	100
AJ544843_USA		Human	100	100	100	100	100	100
MN598549_Thailand		Mongolian gerbil	100	99.7359	100	100	100	100	100
AP017680_Japan	B. pahangi	Unknown	93.7011	93.0591	93.7011	93.7011	93.7011	93.5481	93.43	100
AJ544842_USA		Cat	93.2298	92.7862	93.2298	93.2298	93.2298	93.1969	93.2298	99.0765	100
AP017686_Japan	B. timori	Unknown	97.2581	96.2045	97.2581	97.2581	97.2581	96.9846	97.1436	94.1183	93.6927	100
KP760319_Indonesia		Human	97.6762	97.4454	97.6762	97.6762	97.6762	97.6762	97.6762	93.5744	92.3833	97.4285	100
OQ220356_Sri Lanka	Brugia sp.	Dog	99.0804	98.662	99.0804	99.0804	99.0804	99.0631	99.0804	93.2646	93.2858	96.4867	97.4053	100
