# Supplementary material for: Unveiling zoonotic threats: molecular identification of Brugia sp. infection in a lion
Source: Front Vet Sci. 2024 Apr 12;11:1376208. doi: 10.3389/fvets.2024.1376208 (PMC11047776; doi:10.3389/fvets.2024.1376208)
Supplement: Supplementary file 3 [file Table_3.xlsx]

## Sheet: Sheet1
Table 3 Similarity of the Brugia sp. 18S rRNA gene sequence as detected in lion sampled in Thailand compared worldwide sequences.
Acc. No.	Species	Host	% Similarity
OQ727413_Thailand	B. malayi	Lion	100
KP760120_USA		Mongolian gerbil	100	100
AF036588_UK		Unknown	99.9111	100	100
AY621468_Thailand		Unknown	97.714	97.6924	97.714	100
EU373625_Thailand		Cat	97.2318	97.676	97.2318	99.9911	100
EU419347_Thailand		Cat	97.7517	97.7304	97.7517	99.9924	99.9944	100
AF100623_USA		L3 larva	100	100	100	97.9759	97.8988	97.9347	100
JQ327149_Malaysia		Human	97.5827	97.5565	97.5827	99.9846	99.9848	99.986	97.9499	100
H91508_USA		Human	95.2011	95.1383	95.2011	97.6472	97.6308	97.7025	99.996	97.5772	100
H91548_USA		Human	98.283	98.256	98.283	97.8983	97.8737	97.8667	98.2648	97.8286	98.2484	100
ON512458_Thailand	B. pahangi	Mosquito	96.5809	96.5026	96.5809	98.4427	98.4527	98.4347	96.7831	98.53	96.5598	97.1349	100
EU496884_Malaysia		Unknown	98.0506	98.0231	98.0506	97.5943	97.6025	97.6612	98.3844	97.6732	98.097	99.9236	96.9858	100
MN795087_French Guiana	Brugia sp.	Unknown	100	100	99.902	97.75	97.2493	97.7531	100	97.5827	99.9716	98.283	96.6232	98.1334	100
