# Supplementary material for: Unveiling zoonotic threats: molecular identification of Brugia sp. infection in a lion
Source: Front Vet Sci. 2024 Apr 12;11:1376208. doi: 10.3389/fvets.2024.1376208 (PMC11047776; doi:10.3389/fvets.2024.1376208)
Supplement: Supplementary file 4 [file Table_4.xlsx]

## Sheet: Sheet1
Table 4 Similarity of the Brugia sp. COI gene sequence as detected in lion sampled in Thailand compared worldwide sequences.
Acc. No.	Species	Host	% Similarity
OQ727412_Thailand	B. malayi	Lion	100
MK250720_Thailand		Dog	100	100
MK250713_Thailand		Dog	99.9122	99.9122	100
MT027201_Thailand		Dog	100	100	99.9114	100
MT027200_Vietnam		Dog	100	100	99.9114	100	100
MK250753_Thailand		Dog	99.7352	99.7352	99.6466	99.7328	99.7328	100
MK250714_Thailand		Dog	99.7361	99.7361	99.6477	99.7337	99.7337	99.4685	100
MT149211_Thailand		Human	99.7361	99.7361	99.8243	99.8227	99.8227	99.4686	99.4703	100
MK250712_Thailand		Dog	99.6477	99.6477	99.5591	99.6445	99.6445	99.3792	99.3812	99.3813	100
NC004298_USA		Unknown	99.6472	99.6472	99.7357	99.7333	99.7333	99.3783	99.3803	99.9121	99.2909	100
MK250728_Thailand		Dog	99.5591	99.5591	99.6477	99.5551	99.5551	99.2897	99.2919	99.4703	99.2025	99.3803	100
MK250707_Thailand	B. pahangi	Dog	93.8504	93.8504	93.956	93.7885	93.7885	93.721	93.6383	93.956	93.4241	94.0723	93.5309	100
MT027204_Thailand		Unknown	93.6483	93.6483	93.7542	93.5843	93.5843	93.5177	93.4355	93.7542	93.2206	93.6364	93.3277	99.2883	100
MK250755_Thailand		Dog	93.4117	93.4117	93.5187	93.345	93.345	93.279	93.1969	93.5187	92.9799	93.3993	93.1959	99.2884	99.2875	100
ON512447_Thailand		Mosquito	93.4003	93.4003	93.5075	93.3333	93.3333	93.2673	93.185	93.5075	92.9676	93.3878	93.184	99.1972	99.3783	99.9121	100
AP017686_Japan	B. timori	Unknown	95.1435	95.1435	95.2448	95.3088	95.3088	95.024	94.8372	95.4467	94.9393	95.3376	94.8372	94.5838	94.783	94.386	94.3765	100
OQ079165_Sri Lanka	Brugia sp.	Dog	97.6626	97.6626	97.7589	97.6626	97.6626	97.3627	97.3718	97.6626	97.2745	97.5618	97.5664	93.9977	93.7907	93.4384	93.4267	96.0741	100
