# Supplementary material for: Unveiling zoonotic threats: molecular identification of Brugia sp. infection in a lion
Source: Front Vet Sci. 2024 Apr 12;11:1376208. doi: 10.3389/fvets.2024.1376208 (PMC11047776; doi:10.3389/fvets.2024.1376208)
Supplement: Supplementary file 5 [file Table_5.xlsx]

## Sheet: Sheet1
Table 5 Similarity of the Wolbachia endosymbiont of Brugia sp. wsp gene sequence as detected in lion sampled in Thailand compared worldwide sequences.
Acc. No.	Species	Host
OQ749720_Thailand	B. malayi	Lion	100
AE017321_USA		Unknown	100	100
CP034333_USA		Unknown	100	100	100
AJ252061_USA		Unknown	100	100	100	100
AY527201_USA		Unknown	99.346	99.346	99.346	99.346	100
OQ714047_Thailand	B. pahangi	Dog	99.8367	99.8367	99.8367	99.8367	99.6615	100
AY095211_USA		Unknown	99.8359	99.8359	99.8359	99.8359	99.6598	100	100
OQ714046_Thailand		Dog	99.8367	99.8367	99.8367	99.8367	99.6615	100	100	100
AJ252175_Italy		Unknown	99.8096	99.8096	99.8096	99.8096	99.6168	100	100	100	100
AY527203_USA		Unknown	99.3437	99.3437	99.3437	99.3437	99.4917	99.6725	99.6709	99.6725	99.8096	100
CP050521_USA		Unknown	99.5092	99.5092	99.5092	99.5092	99.6621	99.8367	99.8359	99.8367	100	99.8377	100
AY527206_USA		Unknown	99.5077	99.5077	99.5077	99.5077	99.6611	99.5059	99.5035	99.5059	99.6168	99.5092	99.6737	100
AY527207_USA		Unknown	99.6737	99.6737	99.6737	99.6737	99.8315	99.6725	99.6709	99.6725	99.8096	99.6746	99.8377	99.8373	100
DQ093846_Tahiti	Wuchereria bancrofti	Unknown	97.8447	97.8447	97.8447	97.8447	97.6499	98.0269	98.0162	98.0269	97.7886	97.8447	98.0304	97.6499	97.8447	100
DQ093848_Raiatea		Unknown	97.5086	97.5086	97.5086	97.5086	97.2807	97.7245	97.7245	97.7245	97.7245	97.5086	97.7245	97.2807	97.5086	100	100
